# Supplementary material for: Scalable Functionalization of Polyaniline-Grafted rGO Field-Effect Transistors for a Highly Sensitive Enzymatic Acetylcholine Biosensor
Source: Biosensors (Basel). 2022 Apr 27;12(5):279. doi: 10.3390/bios12050279 (PMC9138234; doi:10.3390/bios12050279)
Supplement: Supplementary file 1 [file biosensors-12-00279-s001.zip]

Archive with 1 entries (1 files):
- biosensors-1699380-supplementary.pdf
